# Supplementary material for: Conjugative Plasmid-Mediated Extended Spectrum Cephalosporin Resistance in Genetically Diverse Escherichia coli from a Chicken Slaughterhouse
Source: Animals (Basel). 2021 Aug 25;11(9):2491. doi: 10.3390/ani11092491 (PMC8470599; doi:10.3390/ani11092491)
Supplement: Supplementary file 1 [file animals-11-02491-s001.zip]

Archive with 1 entries (1 files):
- animals-1316553-supplementary.pdf
